# Supplementary material for: Protein Cage-like Vesicles Fabricated via Polymerization-Induced Microphase Separation of Amphiphilic Diblock Copolymers
Source: Materials (Basel). 2025 Feb 6;18(3):727. doi: 10.3390/ma18030727 (PMC11820364; doi:10.3390/ma18030727)
Supplement: Supplementary file 1 [file materials-18-00727-s001.zip]

Archive with 1 entries (1 files):
- materials-3424376-supplementary.pdf
